# Supplementary material for: Econometric estimation of WHO-CHOICE country-specific costs for inpatient and outpatient health service delivery
Source: Cost Eff Resour Alloc. 2018 Mar 19;16:11. doi: 10.1186/s12962-018-0095-x (PMC5858135; doi:10.1186/s12962-018-0095-x)
Supplement: Supplementary file 1 — Additional file 1: Annex S1. Countries and number of unit cost observations included in the inpatient and outpatient cost prediction models. Annex S2. Data characteristics collected through standard template. [file 12962_2018_95_MOESM1_ESM.xlsx]

## Sheet: Annex  1
	Annex S1. Countries and number of unit cost observations included in the inpatient and outpatient cost prediction models
					Sample size obtained			Sample size retained
	WHO Region	Country	Income Class (1)	Source of data	Health centres	Hospitals	Total	Inpatient care model	Outpatient care model
1	AfrD	Benin	Low	Public call		29	29	28	27
2	AfrD	Burkina Faso	Low	Literature review	25	1	26		26
3	AfrD	Cameroon	Middle	Public call	39	6	45	6	45
4	AfrD	Ghana	Low	Public call	158	41	199		179
5	AfrD	Nigeria	Low	Public call	13	17	30	16	30
6	AfrD	Sierra Leone	Low	Public call	956	42	998		975
7	AfrE	Rwanda	Low	Public call	36	7	43	7	43
8	AfrE	Uganda	Low	Public call	9	3	12	3	12
9	AfrE	Zambia	Low	Public call	127	17	144		36
10	AmrA	USA	High	Website	-	4938	4938		29
11	AmrB	Brazil	Middle	Public call	6725	2162	8887	1961	5603
12	AmrB	Colombia	Middle	Public call	771	154	925	25	873
13	AmrB	Dominican Republic	Middle	Public call	41	20	61		47
14	AmrB	El Salvador	Middle	Public call	-	270	270		30
15	AmrD	Ecuador	Middle	Public call	36	26	62		62
16	EmrB	Lebanon	Middle	Public call	-	81	81	71	66
17	EmrD	Pakistan	Low	Public call	25	10	35	10	31
18	EurA	Finland	High	Public call	-	37	37		26
19	EurA	Netherlands	High	Public call	-	37	37	37	37
20	EurB	Armenia	Middle	Public call	32	106	138	94	104
21	EurB	Georgia	Middle	Public call	247	101	348	92	296
22	EurB	Kyrgyzstan	Low	Public call	9	54	63	54	9
23	EurB	Serbia	Middle	Public call	60	46	106	34	105
24	EurC	Republic of Moldova	Middle	Public call	84	63	147	56	147
25	SearB	Indonesia	Middle	Public call	17	22	39	13	28
26	SearB	Sri Lanka	Middle	Public call	17	52	69		62
27	SearB	Thailand	Middle	Public call	199	857	1056	855	2
28	WprA	Australia	High	Data provider contacted directly		76	76
29	WprB	Mongolia	Middle	Public call	23	16	39	6	39
30	WprB	Philippines (*)	Middle	(a) Public call /, and (b) Literature review	23	45	68	39	59
	Total				9672	9336	19008	3407	9028
	Min				9	1	12	3	2
	Max				6725	4938	8887	1961	5603
	Mean				420.522	311.2	633.6	179.316	311.31
	Median				36	41.5	68.5	34	43
	% share of observations from Brazil							0.57558	0.620625
	% share of observations from Colombia							0.00733783	0.0966992
	(*) Note: two data sets were obtained from Philippines and combined. These are shown here as one category.
						12

## Sheet: Annex 2
	Annex S2. Data characteristics collected through standard template
	General
	Country
	Facility name
	Reference year
	Facility type
	a. Health facilities with outpatient services only
	b. Health facilities primarily for outpatient services but with a limited number of day beds
	c. Primary level hospital (primarily for inpatient services for simple cases (district hospitals, etc))
	d. Secondary hospital (primarily for inpatient services for referral cases)
	Teaching hospital
	Facility of affiliation for running the facility (public/private/NGO-faith based- mission)
	Total cost
	a. Total annual operating costs - broken down into inpatient care and outpatient care
	b. Drugs cost (as % of total annual operating costs)
	c. Salaries cost (as % of total annual operating costs)
	d. Laboratory, radiology and other diagnostics cost (as % of total annual operating costs)
	e. Food cost (as % of total annual operating costs)
	F. Other costs of administration and management (as % of total annual operating costs)
	Unit cost data
	Unit costs for an outpatient visit
	Unit costs for an inpatient bed stay (per one day)
	Method of unit cost calculation (bottom-up/ top down approach)
	Available beds and occupancy rates
	Number of available ward beds
	Number of available delivery beds
	Number of available Intensive Care Unit (ICU) beds
	Annual number of occupied ward bed days
	Annual number of occupied delivery bed days
	Annual number of occupied Intensive Care Unit (ICU) bed days
	Outpatient activity
	Annual number of oupatient visits
	of which annual number of emergency room consultations
	Inpatient activity
	Annual number of inpatient admissions
	of which annual number of inpatient admissions for surgeries or operations
	of which annual number of inpatient admissions for birth deliveries
	Ancillary services
	Annual number of drug prescriptions
	Annual number of laboratory tests, radiology and other diagnostic procedures
	Inpatient ward specialities
	Number of inpatient ward specialities
	List of inpatient ward specilities
	Staff information
	Number of GP doctors per facility
	Number of specialist doctors per facility
	Number of nurses per facility
	Number of other health care professionals (psycologists, physiotherapists, etc) per facility
	Number of other administrative and support staff per facility
	General and background data (not facilitiy-specific)
	GDP per capita for the state / province / region where the facility is located
	Average wages by education level (basic, secondary, tertiary) for the country as a whole
	Average cost of electricity (per kilowatt/hour) for the country as a whole
	Average cost of water (per m3) for the country as a whole
	Average cost of telephone services (per 3 minute local call) for the country as a whole
	Average building costs (per m2) for the country as a whole

## Sheet: Annex 2 clean
	Annex 2. Countries and number of unit cost observations included in the inpatient and outpatient cost prediction models
	WHO Region	Country	Source of data	Health centres	Hospitals	Total	of which used in Inpatient model	of which used in outpatient model
	AfrD	Benin	Public call		29	29	28	27
		Burkina Faso	Literature review	25	1	26		26
		Cameroon	Public call	39	6	45	6	45
		Ghana	Public call	158	41	199		179
		Nigeria	Public call	13	17	30	16	30
		Sierra Leone	Public call	956	42	998		975
	AfrE	Rwanda	Public call	36	7	43	7	43
		Uganda	Public call	9	3	12	3	12
		Zambia	Public call	127	17	144		36
	AmrA	USA	Website	-	4938	4938		29
	AmrB	Brazil	Public call	6725	2162	8887	1961	5603
		Colombia	Public call	771	154	925	25	873
		Dominican Republic	Public call	41	20	61		47
		El Salvador	Public call	-	270	270		30
	AmrD	Ecuador	Public call	36	26	62		62
	EmrB	Lebanon	Public call	-	81	81	71	66
	EmrD	Pakistan	Public call	25	10	35	10	31
	EurA	Finland	Public call	-	37	37		26
		Netherlands	Public call	-	37	37	37	37
	EurB	Armenia	Public call	32	106	138	94	104
		Georgia	Public call	247	101	348	92	296
		Kyrgyzstan	Public call	9	54	63	54	9
		Serbia	Public call	60	46	106	34	105
	EurC	Republic of Moldova	Public call	84	63	147	56	147
	SearB	Indonesia	Public call	17	22	39	13	28
		Sri Lanka	Public call	17	52	69		62
		Thailand	Public call	199	857	1056	855	2
	WprA	Australia	Data provider contacted directly		76	76
	WprB	Mongolia	Public call	23	16	39	6	39
		Philippines (*)	(a) Public call /, and (b) Literature review	23	45	68	39	59
	Total			9672	9336	19008	3407	9028
	(*) Note: two data sets were obtained from Philippines and combined. These are shown here as one category.
